# Supplementary material for: Totally endoscopic mitral valve replacement for mitral regurgitation post-transcatheter aortic valve implantation: a case report
Source: Eur Heart J Case Rep. 2025 Aug 23;9(9):ytaf420. doi: 10.1093/ehjcr/ytaf420 (PMC12416137; doi:10.1093/ehjcr/ytaf420)
Supplement: ytaf420_Supplementary_Data [file ytaf420_supplementary_data.zip]

Archive with 3 entries (3 files):
- Video 1.mp4
- video2.mp4
- video3.mp4
